# Supplementary material for: Effect of epoch length on intensity classification and on accuracy of measurement under controlled conditions on treadmill: Towards a better understanding of accelerometer measurement
Source: PLoS One. 2020 Jan 24;15(1):e0227740. doi: 10.1371/journal.pone.0227740 (PMC6980633; doi:10.1371/journal.pone.0227740)
Supplement: S1 Data — (XLSX) [file pone.0227740.s001.xlsx]

## Sheet: DATA
id	Poids	Taille	Sedentary marche cont 1s	Sedantary marche cont 10s	Sedantary marche cont 15s	Sedantary marche cont 30s	Sedantary marche cont 60s	Light marche cont 1s	Light marche cont 10s	Light marche cont 15s	Light marche cont 30s	Light marche cont 60s	Moderate marche cont 1s	Moderate marche cont 10s	Moderate marche cont 15s	Moderate marche cont 30s	Moderate marche cont 60s	Vigorus marche cont 1s	Vigorous marche cont 10s	Vigorous marche cont 15s	Vigorous marche cont 30s	Vigourous marche cont 60s	Tot MVPA marche cont 1 s	Tot MVPA marche cont 10 s	Tot MVPA marche cont 30 s	Tot MVPA marche cont 60 s	Sedantary marche int 1s	Sedantary marche int 10s	Sedantary marche int 15s	Sedantary marche int 30s	Sedantary marche int 60s	Light marche int 1s	Light marche int 10s	Light marche int 15s	Light marche int 30s	Light marche int 60s	Moderate marche int 1s	Moderate marche int 10s	Moderate marche int 15s	Moderate marche int 30s	Moderate marche int 60s	Vigorous marche int 1s	Vigorous marche int 10s	Vigorous marche int 15s	Vigorous marche int 30s	Vigorous marche int 60s	Tot MVPA marche int 1 s	Tot MVPA marche int 10 s	Tot MVPA marche int 30 s
1	47	160	0.133333	0.166667	0	0	0	0.116667	0.166667	0.25	0.5	0	4.75	4.66667	4.75	4.5	5	0	0	0	0	0	4.75	4.66667	4.5	4.9	2.43333	0.166667	0	0	0	0.3	3.33333	5	5	5	2.26667	1.5	0	0	0	0	0	0	0	0	2.26667	1.5	0
2	78	184	0.1	0	0	0	0	0.1	0.166667	0.25	0	0	4.8	4.83333	4.75	5	5	0	0	0	0	0	4.8	4.83333	5	5	2.38333	1.83333	0.25	0	0	0.4	0.833333	2.5	5	5	2.21667	2.33333	2.25	0	0	0	0	0	0	0	2.21667	2.33333	0
3	64	180	0.183333	0.166667	0	0	0	0.05	0.166667	0.25	0.5	0	4.76667	4.66667	4.75	4.5	5	0	0	0	0	0	4.76667	4.66667	4.5	5	2.4	1.66667	0	0	0	0.383333	1.83333	2.75	5	5	2.21667	1.5	2.25	0	0	0	0	0	0	0	2.21667	1.5	0
4	69	177	0.0833333	0	0	0	0	0.0333333	0.166667	0.25	0	0	4.88333	4.83333	4.75	5	5	0	0	0	0	0	4.88333	4.83333	5	5	2.31667	0.5	1	0	0	0.266667	2.83333	1.5	5	5	2.41667	1.66667	2.5	0	0	0	0	0	0	0	2.41667	1.66667	0
5	50	160	0.2	0.166667	0	0	0	0.0166667	0	0.25	0	0	4.78333	4.83333	4.75	5	5	0	0	0	0	0	4.78333	4.83333	5	5	2.21667	0.666667	1	0	0	0.4	2.66667	1.5	3.5	4	2.38333	1.66667	2.5	1.5	1	0	0	0	0	0	2.38333	1.66667	1.5
6	72	181	0.05	0	0	0	0	0.0666667	0.166667	0	0	0	4.88333	4.83333	5	5	5	0	0	0	0	0	4.88333	4.83333	5	5	2.33333	0.166667	0.25	0	0	0.4	3.33333	2.5	5	5	2.26667	1.5	2.25	0	0	0	0	0	0	0	2.26667	1.5	0
7	76	172	0.0166667	0	0	0	0	0.0166667	0	0	0	0	4.96667	5	5	5	5	0	0	0	0	0	4.96667	5	5	5	2.26667	0	0	0	0	0.366667	3.33333	2.5	5	5	2.36667	1.66667	2.5	0	0	0	0	0	0	0	2.36667	1.66667	0
8	68	174	0.05	0	0	0	0	0.05	0.16667	0	0	0	4.9	4.83333	5	5	5	0	0	0	0	0	4.9	4.83333	5	5	2.38333	0.666667	0.25	0	0	0.25	2.66667	2.5	5	5	2.36667	1.66667	2.25	0	0	0	0	0	0	0	2.36667	1.66667	0
9	60	165	0.05	0	0	0	0	0.13333	0.16667	0.25	0.5	0	4.81667	4.83333	4.75	4.5	5	0	0	0	0	0	4.81667	4.83333	4.5	5	2.2	0.166667	0.25	0	0	0.566667	3.16667	4.5	5	5	2.23333	1.66667	0.25	0	0	0	0	0	0	0	2.23333	1.66667	0
10	73	180	0.0666667	0	0	0	0	0.0333333	0.166667	0	0	0	4.9	4.83333	5	5	5	0	0	0	0	0	4.9	4.83333	5	5	2.31667	1.66667	1.25	0	0	0.316667	1.33333	1.25	5	5	2.36667	2	2.5	0	0	0	0	0	0	0	2.36667	2	0
																																															0.00534444	0.0613889	0.2025
[truncated: 65 more columns]

## Sheet: MAPE
Tot MVPA marche cont 1 s	diff vs ref	MAPE	Tot MVPA marche cont 10 s	diff vs ref	MAPE	Tot MVPA marche cont 30 s	diff vs ref	MAPE	Tot MVPA marche cont 60 s	diff vs ref	MAPE
4.75	0.25	5	4.66667	0.333333	6.66667	4.5	0.5	10	5	0	0
4.8	0.2	4	4.83333	0.166667	3.33333	5	0	0	5	0	0
4.76667	0.233333	4.66667	4.66667	0.333333	6.66667	4.5	0.5	10	5	0	0
4.88333	0.116667	2.33333	4.83333	0.166667	3.33333	5	0	0	5	0	0
4.78333	0.216667	4.33333	4.83333	0.166667	3.33333	5	0	0	5	0	0
4.88333	0.116667	2.33333	4.83333	0.166667	3.33333	5	0	0	5	0	0
4.96667	0.0333333	0.666667	5	0	0	5	0	0	5	0	0
4.9	0.1	2	4.83333	0.166667	3.33333	5	0	0	5	0	0
4.81667	0.183333	3.66667	4.83333	0.166667	3.33333	4.5	0.5	10	5	0	0
4.9	0.1	2	4.83333	0.166667	3.33333	5	0	0	5	0	0
	0.155	3.1		0.183333	3.66667		0.15	3		0	0
	0.0711675	1.42335		0.0946077	1.89215		0.241523	4.83046		0	0
Tot MVPA marche int 1 s	diff vs ref	MAPE	Tot MVPA marche int 10 s	diff vs ref	MAPE	Tot MVPA marche int 30 s	diff vs ref	MAPE	Tot MVPA marche int 60 s	diff vs ref	MAPE
2.26667	0.233333	9.33333	1.5	1	40	0	2.5	100	0	2.5	100
2.21667	0.283333	11.3333	2.33333	0.166667	6.66667	0	2.5	100	0	2.5	100
2.21667	0.283333	11.3333	1.5	1	40	0	2.5	100	0	2.5	100
2.41667	0.0833333	3.33333	1.66667	0.833333	33.3333	0	2.5	100	0	2.5	100
2.38333	0.116667	4.66667	1.66667	0.833333	33.3333	1.5	1	40	1	1.5	60
2.26667	0.233333	9.33333	1.5	1	40	0	2.5	100	0	2.5	100
2.36667	0.133333	5.33333	1.66667	0.833333	33.3333	0	2.5	100	0	2.5	100
2.36667	0.133333	5.33333	1.66667	0.833333	33.3333	0	2.5	100	0	2.5	100
2.23333	0.266667	10.6667	1.66667	0.833333	33.3333	0	2.5	100	0	2.5	100
2.36667	0.133333	5.33333	2	0.5	20	0	2.5	100	0	2.5	100
	0.19	7.6		0.783333	31.3333		2.35	94		2.4	96
	0.0770602	3.08241		0.26117	10.4468		0.474342	18.9737		0.316228	12.6491
TOT MVPA course cont 1s	diff vs ref	MAPE	TOT MVPA course cont 10s	diff vs ref	MAPE	TOT MVPA course cont 30s	diff vs ref	MAPE	TOT MVPA course cont 60s	diff vs ref	MAPE
4.9	0.1	2	5	0	0	5	0	0	5	0	0
4.91667	0.0833333	1.66667	5	0	0	5	0	0	5	0	0
4.91667	0.0833333	1.66667	5	0	0	5	0	0	5	0	0
4.93333	0.0666667	1.33333	5	0	0	5	0	0	5	0	0
4.93333	0.0666667	1.33333	5	0	0	5	0	0	5	0	0
4.8	0.2	4	4.83333	0.166667	3.33333	5	0	0	5	0	0
5	0	0	5	0	0	5	0	0	4.91667	0.0833333	1.66667
4.93333	0.0666667	1.33333	5	0	0	5	0	0	5	0	0
4.9	0.1	2	5	0	0	5	0	0	5	0	0
4.8	0.2	4	4.83333	0.166667	3.33333	5	0	0	5	0	0
	0.0966667	1.93333		0.0333333	0.666667		0	0		0.00833333	0.166667
	0.0612624	1.22525		0.0702728	1.40546		0	0		0.0263523	0.527046
TOT MVPA course int 1s	diff vs ref	MAPE	TOT MVPA course int 10s	diff vs ref	MAPE	TOT MVPA course int 30s	diff vs ref	MAPE	TOT MVPA course int 60s	diff vs ref	MAPE
2.58333	0.0833333	3.33333	3.16667	0.666667	26.6667	5	2.5	100	5	2.5	100
2.51667	0.0166667	0.666667	3.16667	0.666667	26.6667	5	2.5	100	5	2.5	100
2.6	0.1	4	3.33333	0.833333	33.3333	5	2.5	100	5	2.5	100
2.61667	0.116667	4.66667	3.33333	0.833333	33.3333	5	2.5	100	5	2.5	100
2.65	0.15	6	3.83333	1.33333	53.3333	5	2.5	100	5	2.5	100
2.58333	0.0833333	3.33333	3.33333	0.833333	33.3333	4.5	2	80	5	2.5	100
2.55	0.05	2	3.5	1	40	5	2.5	100	5	2.5	100
2.51667	0.0166667	0.666667	3.5	1	40	5	2.5	100	5	2.5	100
2.55	0.05	2	3.16667	0.666667	26.6667	5	2.5	100	5	2.5	100
2.48333	0.0166667	0.666667	3.16667	0.666667	26.6667	5	2.5	100	5	2.5	100
	0.0683333	2.73333		0.85	34		2.45	98		2.5	100
	0.0461145	1.84458		0.214447	8.57789		0.158114	6.32456		0	0

## Sheet: Graphes
Marche continue
	mean	conf90%	conf90%	conf90%	conf90%	reference	moins10%	plus10%	diff	MAPE
1sec	4.845	0.041254	0.041254	4.80375	4.88625	5	4.5	5.5	0.155	3.1
10sec	4.81667	0.054843	0.054842	4.76182	4.87151	5	4.5	5.5	0.183333	3.66666
30sec	4.85	0.140006	0.140006	4.70999	4.99001	5	4.5	5.5	0.15	3
60sec	5	0	0			5	4.5	5.5	0	0
Course continue
	mean	conf90%	conf90%	conf90%	conf90%	reference	moins10%	plus10%
1sec	4.90333	0.035512	0.035513	4.86782	4.93885	5	4.5	5.5	0.096667
10sec	4.96667	0.040736	0.040736	4.92593	5.0074	5	4.5	5.5	0.033333
30sec	5	0	0			5	4.5	5.5	0
60sec	4.99167	0.015276	0.015276	4.97639	5.00694	5	4.5	5.5	0.008333
Marche int
	mean	conf90%	conf90%	conf90%	conf90%	reference	moins10%	plus10%
1sec	2.31	0.04467	0.04467	2.26533	2.35467	2.5	2.25	2.75	0.19
10sec	1.71667	0.151396	0.151395	1.56527	1.86806	2.5	2.25	2.75	0.783333
30sec	0.15	0.274967	0.274967	-0.124967	0.424967	2.5	2.25	2.75	2.35
60sec	0.1	0.183311	0.183311	-0.083311	0.283311	2.5	2.25	2.75	2.4
Course int
	mean	conf90%	conf90%	conf90%	conf90%	reference	moins10%	plus10%
1sec	2.565	0.029674	0.029674	2.53533	2.59467	2.5	2.25	2.75	-0.065
10sec	3.35	0.124311	0.124311	3.22569	3.47431	2.5	2.25	2.75	-0.85
30sec	4.95	0.091656	0.091656	4.85834	5.04166	2.5	2.25	2.75	-2.45
60sec	5	0	0			2.5	2.25	2.75	-2.5
sed Marche int
	mean	conf90%	conf90%	conf90%	conf90%	reference	moins10%	plus10%
1sec	2.325	0.045373	0.045373	2.27963	2.37037	2.5	2.25	2.75	0.175
10sec	0.75	0.410529	0.410529	0.339471	1.16053	2.5	2.25	2.75	1.75
30sec	0	0	0			2.5	2.25	2.75	2.5
60sec	0	0	0			2.5	2.25	2.75	2.5
sed Course int
	mean	conf90%	conf90%	conf90%	conf90%	reference	moins10%	plus10%
1sec	2.23667	0.033715	0.033715	2.20295	2.27038	5	2.25	2.75	2.76333
10sec	0.616667	0.344001	0.344001	0.272666	0.960668	5	2.25	2.75	4.38333
30sec	0	0	0			5	2.25	2.75	5
60sec	0	0	0			5	2.25	2.75	5

## Sheet: GraphMAPE
	1sec	10sec	30sec	60sec
		Continuous walking	Continuous running	Intermittent walking	Intermittent running
	1sec	3.1	1.93333	7.6	2.73333		1.42335	1.22525	3.08241	1.84458
	10sec	3.66667	0.666667	31.3333	34		1.89215	1.40546	10.4468	8.57789
	30sec	3	0	94	98		4.83046	0	18.9737	6.32456
	60sec	0	0.166667	96	100		0	0.527046	12.6491	0

## Sheet: Table
			Continuous walking				Continuous running
		epoch	SED	LPA	MPA	VPA	SED	LPA	MPA	VPA
			(min)	(min)	(min)	(min)	(min)	(min)	(min)	(min)
		1sec	0.09±0.06	0.06±0.04	4.85±0.07	0.00±0.00	0.08±0.06	0.02±0.01	0.02±0.01	4.88±0.07
		10sec	0.05±0.08	0.13±0.07	4.82±0.09	0.00±0.00	0.03±0.07	0.00±0.00	0.15±0.05	4.82±0.09
		30sec	0.00±0.00	0.15±0.24	4.85±0.24	0.00±0.00	0.00±0.00	0.00±0.00	0.12±0.21	4.88±0.21
		60sec	0.00±0.00	0.00±0.00	5.00±0.00	0.00±0.00	0.00±0.00	0.00±0.00	0.00±0.01	4.99±0.01
			Intermittent walking				Intermittent running
		epoch	SED	LPA	MPA	VPA	SED	LPA	MPA	VPA
			(min)	(min)	(min)	(min)	(min)	(min)	(min)	(min)
		1sec	2.32±0.08	0.37±0.09	2.31±0.08	0.00±0.00	2.24±0.06	0.20±0.05	0.22±0.04	2.35±0.08
			a,b,c	a,b,c	a,b,c		a,b,c	a	a,b,c	a,b,c
		10sec	0.75±0.71	2.53±0.90	1.72±0.26	0.00±0.00	0.62±0.59	1.03±0.50	1.53±0.70	1.82±0.59
				b,c	b,c			b,c	b,c	b,c
		30sec	0.00±0.00	4.85±0.87	0.15±0.47	0.00±0.00	0.00±0.00	0.05±0.16	4.75±0.63	0.20±0.63
		60sec	0.00±0.00	4.90±0.32	0.10±0.32	0.00±0.00	0.00±0.00	0.00±0.00	4.70±0.95	0.30±0.95
